# Supplementary material for: Nevirapine- versus Efavirenz-based antiretroviral therapy regimens in antiretroviral-naive patients with HIV and Tuberculosis infections in India: a multi-centre study
Source: BMC Infect Dis. 2017 Dec 11;17:761. doi: 10.1186/s12879-017-2864-0 (PMC5725946; doi:10.1186/s12879-017-2864-0)
Supplement: Additional file 1: — Workbook. (XLSX 21 kb) [file 12879_2017_2864_MOESM1_ESM.xlsx]

## Sheet: group 1
sno	place	group	cl_fail	im_fail	v_fail	art failure	death at 96 weeks	primary	att_oc0	stage
1	1	1	0	0	0	0	0	0	1	4
2	1	1	0	0	0	0	0	0	1	4
3	1	1	0	0	1	1	0	1	1	4
1	1	1	0	0	1	1	0	1	1	4
5	1	1	0	0	0	0	0	0	0	4
6	1	1	0	0	0	0	0	0	1	4
7	1	1	0	0	0	0	0	0	1	4
8	1	1	0	0	0	0	0	0	1	4
9	1	1	0	1	0	1	0	1	1	4
10	1	1	0	0	0	0	0	0	1	3
11	1	1	1	1	0	1	0	1	1	4
12	1	1	0	0	1	1	0	1	1	3
13	1	1	0	1	0	1	0	1	1	4
14	1	1	0	0	0	0	0	0	1	4
15	1	1	0	0	1	1	0	1	0	4
16	1	1	0	0	1	1	0	1	1	4
17	1	1	0	0	0	0	0	0	1	4
18	1	1	0	0	0	0	0	0	1	4
19	1	1	1	0	0	1	1	1	0	4
20	1	1	0	0	0	0	0	0	1	4
21	1	1	0	0	0	0	0	0	1	4
22	1	1	0	0	0	0	0	0	1	4
23	1	1	1	1	0	1	0	1	1	3
24	1	1	0	0	0	0	0	0	1	4
25	1	1	1	0	1	1	0	1	1	4
26	1	1	0	0	0	0	0	0	1	4
27	1	1	0	0	0	0	0	0	1	4
28	1	1	1	0	0	1	0	1	1	4
29	1	1	0	0	0	0	0	0	0	4
30	1	1	0	0	0	0	0	0	0	4
31	1	1	0	0	0	0	0	0	0	4
32	1	1	0	0	0	0	1	1	0	4
33	1	1	1	0	0	1	0	1	1	4
34	1	1	0	0	0	0	0	0	1	4
35	1	1	0	0	0	0	0	0	1	4
36	1	1	0	0	0	0	0	0	1	4
37	1	1	0	0	1	1	0	1	1	3
38	1	1	0	0	0	0	0	0	1	4
39	1	1	0	0	0	0	0	0	0	4
40	1	1	0	0	0	0	1	1	0	3
41	1	1	0	0	0	0	0	0	1	3
42	1	1	0	0	0	0	0	0	1	3
43	1	1	0	1	0	1	1	1	0	3
44	1	1	0	0	0	0	0	0	1	4
45	1	1	0	0	0	0	0	0	0	3
46	1	1	0	0	0	0	0	0	0	4
17	1	1	0	0	1	1	0	1	1	4
48	1	1	0	0	0	0	0	0	1	4
19	1	1	0	0	0	0	1	1	0	3
50	1	1	0	0	1	1	0	1	1	4
51	1	1	0	0	0	1	1	1	0	4
52	1	1	0	0	1	1	0	1	1	3
53	1	1	0	1	0	1	0	1	1	4
54	1	1	0	0	0	0	0	0	0	4
55	1	1	0	0	0	0	0	0	0	4
56	1	1	0	0	0	0	0	0	0	4
57	1	1	0	0	0	0	0	0	0	3
58	1	1	0	0	0	0	0	0	0	3
59	1	1	0	0	0	0	0	0	0	3
60	1	1	0	0	0	0	0	0	0	4
61	1	1	0	0	0	0	1	1	0	4
62	1	1	0	0	0	0	1	1	0	4
63	1	1	0	0	0	0	1	1	0	4
61	1	1	0	0	0	0	1	1	0	4
65	1	1	0	0	0	0	1	1	0	4
66	1	1	0	0	0	0	1	1	0	4
67	1	1	0	0	0	0	1	1	0	4
144	2	1	1	0	0	1	1	1	0	4
145	2	1	0	0	0	0	0	0	1	4
146	2	1	0	0	0	0	0	0	1	4
147	2	1	0	0	0	0	0	0	1	4
148	2	1	1	1	0	1	0	1	1	3
149	2	1	1	0	0	1	1	1	1	3
150	2	1	0	0	0	0	0	0	1	4
151	2	1	0	0	0	0	0	0	1	3
152	2	1	0	0	0	0	0	0	1	3
153	2	1	0	0	0	0	0	0	1	3
154	2	1	0	0	1	1	0	1	1	1
155	2	1	1	0	0	1	0	1	1	4
156	2	1	1	0	0	1	0	1	1	4
157	2	1	0	1	1	1	1	1	0	3
158	2	1	0	0	1	1	0	1	0	4
159	2	1	0	0	0	0	0	0	1	4
160	2	1	0	0	0	0	0	0	1	4
161	2	1	0	0	1	1	0	1	1	4
162	2	1	0	0	0	0	0	0	1	4
167	2	1	0	0	0	0	0	0	1	4
170	2	1	0	0	0	0	0	0	1	4
172	2	1	0	0	0	0	0	0	1	3
173	2	1	0	0	0	0	0	0	1	4
175	2	1	0	0	0	0	0	0	1	4
176	2	1	0	0	0	0	0	0	0	3
177	2	1	0	0	0	0	0	0	1	4
179	2	1	0	0	0	0	0	0	1	1
181	2	1	0	0	0	0	0	0	0	4
182	2	1	0	0	0	0	0	0	0	4
185	2	1	0	0	0	0	0	0	1	4
186	2	1	0	0	0	0	0	0	1	4
187	2	1	0	0	0	0	0	0	1	1
188	2	1	0	0	0	0	0	0	0
190	2	1	0	0	0	0	0	0	1	1
192	2	1	0	0	0	0	0	0	1	3
196	2	1	0	0	0	0	0	0	0
198	2	1	0	0	0	0	0	0	1	3
199	2	1	1	0	0	1	0	1	0	4
202	2	1	0	0	0	0	0	0	1	4
203	2	1	0	0	0	0	0	0	1	4
211	2	1	0	0	0	0	0	0	1	4
212	2	1	0	0	0	0	0	0	1
213	2	1	0	0	1	1	1	1	1	3
214	2	1	0	0	0	0	0	0	1
215	2	1	0	0	0	0	0	0	1	4
219	2	1	0	0	0	1	1	1		3
220	2	1	0	0	0	0	0	0	0	3
221	2	1	0	0	0	0	0	0	1	3
224	2	1	0	0	0	0	0	0	1	4
228	2	1	0	0	0	0	0	0	1	3
241	2	1	0	0	0	0	0	0	1	3
243	2	1	0	0	0	0	0	0	1	3
245	2	1	0	0	0	0	0	0	1	4
247	2	1	0	0	0	0	0	0	1	4
248	2	1	1	1	0	1	0	1	0	4
252	2	1	0	0	0	0	0	0	1	4
254	2	1	0	0	0	0	0	0	1	4
255	2	1	0	0	0	0	0	0	1	3
256	2	1	0	0	0	0	0	0	1	4
257	2	1	0	0	0	0	0	0	1	4
258	2	1	0	0	0	0	0	0	1	3
260	2	1	0	0	0	0	0	0	1	3
261	2	1	0	1	0	1	0	1	0	4
262	2	1	1	0	0	1	0	1	1	4
263	2	1	0	0	1	1	0	1	1	4
266	2	1	0	0	0	0	0	0	1	3
267	2	1	0	0	0	0	0	0	1	4
268	2	1	1	1	1	1	1	1	0	3
269	2	1	0	0	0	0	0	0	1	3
270	2	1	0	0	1	1	0	1	1	3
273	2	1	0	0	0	0	0	0	1	4
274	2	1	0	0	0	0	0	0	1	4
279	2	1	1	0	0	1	0	1	1	4
281	2	1	0	0	0	0	0	0	1	4
282	2	1	0	0	0	0	0	0	1	4
283	2	1	0	0	0	0	0	0	1	4
284	2	1	0	0	0	0	0	0	1	3

## Sheet: group 2
sno	place	group	cl_fail	im_fail	v_fail	art failure	death at 96 weeks	primary	att_oc0	stage
68	1	2	0	0	0	0	0	0	1	4
69	1	2	0	0	0	0	0	0	1	4
70	1	2	0	0	0	0	0	0	1	4
71	1	2	1	0	0	1	0	1	1	4
72	1	2	0	1	1	1	0	1	1	4
73	1	2	0	0	0	0	0	0	1	4
71	1	2	1	0	0	1	0	1	1	4
75	1	2	0	0	0	0	0	0	1	4
76	1	2	0	0	0	0	0	0	1	4
77	1	2	0	0	1	1	0	1	1	4
78	1	2	0	0	0	0	1	1	0	4
79	1	2	0	1	0	1	0	1	1	4
80	1	2	0	0	0	0	0	0	0	4
81	1	2	0	0	1	1	0	1	1	4
82	1	2	0	0	1	1	0	1	1	4
83	1	2	0	0	0	0	0	0	1	4
84	1	2	0	0	0	0	0	0	1	4
85	1	2	0	0	0	0	0	0	0	4
86	1	2	1	0	0	1	0	1	1	4
87	1	2	1	0	1	1	0	1	1	4
88	1	2	0	0	0	0	1	1	0	4
89	1	2	1	0	0	1	0	1	1	4
90	1	2	0	0	0	0	0	0	1	4
91	1	2	0	0	0	0	0	0	1	4
92	1	2	0	0	0	0	0	0	1	4
93	1	2	0	1	0	1	0	1	1	4
91	1	2	0	0	1	1	0	1	1	4
95	1	2	0	0	1	1	1	1	0	3
96	1	2	0	0	0	0	0	0	1	4
97	1	2	0	0	1	1	0	1	1	4
98	1	2	0	0	0	0	0	0	1	4
99	1	2	1	0	0	1	0	1	1	4
100	1	2	0	0	0	0	0	0	0	3
101	1	2	0	1	0	1	0	1	1	4
102	1	2	0	0	0	0	0	0	0	4
103	1	2	0	0	0	0	0	0	1	3
104	1	2	0	0	0	0	0	0	1	4
105	1	2	0	0	0	0	0	0	1	4
106	1	2	0	1	0	1	0	1	1	4
107	1	2	0	0	0	0	0	0	0	4
108	1	2	0	0	0	0	0	0	1	4
109	1	2	0	0	0	0	1	1	0	4
110	1	2	0	1	0	1	0	1	1	4
111	1	2	0	0	0	0	0	0	0	4
112	1	2	0	0	1	1	0	1	1	4
113	1	2	0	0	0	0	0	0	0	4
114	1	2	0	0	0	0	0	0	1	4
115	1	2	0	0	0	0	0	0	1	4
116	1	2	0	1	0	1	0	1	1	4
117	1	2	0	0	0	0	0	0	1	4
118	1	2	0	0	0	0	1	1	0	4
119	1	2	0	0	0	0	0	0	0	4
120	1	2	0	0	0	0	0	0	0	4
121	1	2	0	0	0	0	0	0	0	4
122	1	2	0	0	0	0	0	0	0	4
123	1	2	0	0	0	0	0	0	0	4
124	1	2	0	0	0	0	0	0	0	4
125	1	2	0	0	0	0	0	0	0	4
126	1	2	0	0	0	0	0	0	0	4
127	1	2	0	0	0	0	0	0	0	4
128	1	2	0	0	0	0	0	0	0	4
129	1	2	0	0	0	0	0	0	0	4
130	1	2	0	0	0	0	0	0	0	4
137	1	2	0	0	0	1	1	1	0	4
138	1	2	0	1	0	1	1	1	0	4
139	1	2	0	0	0	0	1	1	0	4
140	1	2	0	0	0	0	1	1	0	4
141	1	2	0	0	0	0	1	1	0	3
142	2	2	1	1	1	1	1	1	0	3
143	2	2	0	0	1	0	1	1	1	4
163	2	2	0	0	0	0	0	0	1	3
164	2	2	1	1	1	1	1	1	0	4
165	2	2	0	0	0	0	0	0	1	4
166	2	2	0	0	0	0	0	0	1	4
168	2	2	0	0	0	0	0	0	0	4
169	2	2	0	0	0	0	0	0	1	4
171	2	2	0	0	0	0	0	0	1	4
174	2	2	0	0	0	0	0	0	1	1
178	2	2	0	0	0	0	0	0	1	1
180	2	2	0	0	0	0	0	0	1	4
183	2	2	1	1	1	1	1	1	0	4
184	2	2	0	0	0	0	0	0	1	3
189	2	2	0	0	0	0	0	0	1	4
191	2	2	0	0	0	0	0	0	1	1
193	2	2	0	0	0	0	0	0	0	4
194	2	2	0	0	0	0	1	0	1
195	2	2	1	1	1	1	0	1	0	3
197	2	2	0	0	0	0	0	0	1	3
200	2	2	0	0	0	0	0	0	1	4
201	2	2	0	0	0	0	0	0	1	4
204	2	2	0	0	0	0	0	0	1	3
205	2	2	0	0	0	0	0	0	1	4
206	2	2	1	1	1	1	0	1	1	3
207	2	2	0	0	0	0	0	0	1
208	2	2	0	0	0	0	0	0	1	3
209	2	2	0	0	0	0	0	0	1	4
210	2	2	0	0	1	1	0	1	1	4
216	2	2	1	0	0	1	1	1	1
217	2	2	1	1	1	1	0	1	0	3
218	2	2	1	1	1	1	0	1	0	4
222	2	2	0	0	0	0	0	0	1
223	2	2	0	0	0	0	0	0	1	3
225	2	2	0	0	0	0	0	0	1	4
226	2	2	0	0	0	0	0	0	1	3
227	2	2	0	0	0	0	0	0	1	4
229	2	2	1	1	1	1	0	1	0	4
230	2	2	0	0	0	0	0	0	1	4
231	2	2	1	1	1	1	0	1	0	4
232	2	2	0	0	0	0	0	0	1	4
233	2	2	0	0	0	0	0	0	1	3
234	2	2	1	0	0	1	0	1	1	3
235	2	2	0	0	0	0	0	0	1	3
236	2	2	0	0	0	0	0	0	1	4
237	2	2	0	0	0	0	0	0	1	4
238	2	2	0	0	0	0	0	0	1	3
239	2	2	0	0	0	0	0	0	1	4
240	2	2	0	0	0	0	0	0	1	4
242	2	2	0	0	0	0	0	0	1	4
244	2	2	1	1	1	1	0	1	1	4
246	2	2	0	1	1	1	0	1	1	3
249	2	2	0	0	0	0	0	0	1	4
250	2	2	0	0	0	0	0	0	1	4
251	2	2	0	0	0	0	0	0	1	4
253	2	2	1	1	1	1	0	1	0	4
259	2	2	0	0	0	0	0	0	1	4
264	2	2	1	1	1	1	0	1	0	4
265	2	2	0	0	0	0	0	0	1	4
271	2	2	0	0	0	0	0	0	1	4
272	2	2	1	1	1	1	1	1	1	4
275	2	2	1	1	1	1	0	1	0	3
276	2	2	1	0	0	1	0	1	0	4
277	2	2	1	1	1	1	0	1	0	4
278	2	2	0	0	1	1	0	1	1	4
280	2	2	0	0	0	0	0	0	1	4
281	2	2	0	0	0	0	0	0	0	4
282	2	2	0	0	0	0	0	0	0	4
283	2	2	0	0	0	0	0	0	0	4
284	2	2	0	0	0	0	0	0	0	4
285	2	2	0	0	0	0	0	0	0	4
286	2	2	0	0	0	0	0	0	0	4

## Sheet: code
group 1		nevirapine
group 2		Efavirenz
v_fail	0=no	1=yes
cl_fail	0=no	1=yes
im_fail	0=no	1=yes
att_oc	0=unsuccesful	1=succesful
death at 96 weeks	0=no	1=yes
primary outcome	0=yes	1=no
place	1=new delhi	2=pune
